# Supplementary material for: Evolutionary Analysis of the B56 Gene Family of PP2A Regulatory Subunits
Source: Int J Mol Sci. 2015 May 5;16(5):10134–57. doi: 10.3390/ijms160510134 (PMC4463637; doi:10.3390/ijms160510134)
Supplement: Supplementary file 1 [file ijms-16-10134-s001.zip]

Archive with 3 entries (2 files):
- ijms-80778-Supplementary Information/
- ijms-80778-Supplementary Information/ijms-80778-Supplementary Figure.pdf
- ijms-80778-Supplementary Information/ijms-80788-Supplementary Tables.xlsx
