# Supplementary material for: Evolutionary Analysis of the B56 Gene Family of PP2A Regulatory Subunits
Source: Int J Mol Sci. 2015 May 5;16(5):10134–57. doi: 10.3390/ijms160510134 (PMC4463637; doi:10.3390/ijms160510134)
Supplement: Supplementary file 1 [file ijms-16-10134-s001.zip › ijms-80778-Supplementary Information/ijms-80788-Supplementary Tables.xlsx]

## Sheet: table S1
Table S1. Vertebrate B56 accession and sequence alignment data. Homo sapiens B56α, B56β, B56γ, B56δ, and B56ε were used as queries in Blastp searches against the NCBI database. The highest ranking vertebrate B56 isoform hits from each species are provided along with their protein accession numbers (Accession #), E value (E), maximum score (M), total score (T), percent query coverage (Q), absolute…
Species	Class	B56 isoform	Accession #	Query	E	M	T	Q	I	%I	S	%S
Mus	Mammalia	α	NP_659129.2	α	0	976	976	100	475/486	97.7366	480/486	98.7654
musculus				β	0	714	714	93	337/464	72.6293	405/464	87.2845
				γ	0	613	628	84	302/431	70.0696	354/431	82.1346
				δ	0	629	645	75	300/432	69.44	366/432	84.7222
				ε	0	744	744	98	365/470	77.6596	418/470	88.9362
		β	NP_937811.1	α	0	687	687	96	333/471	70.7006	401/471	85.138
				β	0	1006	1006	100	491/497	98.7928	493/497	99.1952
				γ	0	580	613	80	286/407	70.2703	342/407	84.0295
				δ	0	600	656	82	312/481	64.8649	371/481	77.131
				ε	0	679	679	97	337/464	72.6293	405/464	87.2845
		γ	XP_006515983.1	α	0	611	643	88	302/433	69.746	352/433	81.2933
				β	0	585	603	85	290/420	69.0476	346/420	82.381
				γ	0	1014	1014	100	497/539	92.2078	502/539	93.1354
				δ	0	816	831	83	403/516	78.1008	450/516	87.2093
				ε	0	609	609	89	300/420	71.4286	353/420	84.0476
		δ	BAB62015.1	α	0	635	651	88	299/432	69.213	363/432	84.0278
				β	0	616	665	90	299/429	69.697	351/429	81.8182
				γ	0	841	841	96	405/496	81.6532	449/496	90.5242
				δ	0	1178	1178	100	578/602	96.0133	586/602	97.3422
				ε	0	632	649	91	307/432	71.0648	364/432	84.2593
		δ/γ	XP_006515987.1	α	0	625	642	96	315/473	66.5962	372/473	78.6469
				β	0	601	619	87	297/429	69.2308	354/429	82.5175
				γ	0	978	978	96	478/520	91.9231	484/520	93.0769
				δ	0	855	855	85	421/538	78.2528	470/538	87.3606
				ε	0	620	634	91	307/429	71.5618	361/429	84.1492
		ε	NP_036154.1	α	0	716	716	95	361/463	77.9698	416/463	89.8488
				β	0	676	676	93	337/464	72.6293	404/464	87.069
				γ	0	600	615	76	286/387	73.9018	335/387	86.5633
				δ	0	611	628	70	291/396	73.4848	339/396	85.6061
				ε	0	955	955	100	466/467	99.7859	467/467	100
Felis catus	Mammalia	α	XP_003999369.2^^	α	0	820	820	100	400/402	99.5025	400/402	99.5025
				β	0	628	628	96	297/388	76.5464	350/388	90.2062
				δ	0	587	603	93	273/379	72.0317	326/379	86.0158
				γ	0	578	593	99	287/402	71.393	330/402	82.0896
				ε	0	640	640	96	312/387	80.6202	357/387	92.2481
		β	XP_003993624.1	α	0	691	691	85	319/424	75.2358	376/424	88.6792
				β	0	1012	1012	100	493/497	99.1952	495/497	99.5976
				δ	0	618	667	90	299/429	69.697	353/429	82.2844
				γ	0	584	617	82	285/407	70.0246	342/407	84.0295
				ε	0	674	674	93	336/464	72.4138	405/464	87.2845
		γ	XP_006933193.1	α	0	620	620	77	295/412	71.6019	345/412	83.7379
				β	0	597	615	83	301/446	67.488	361/445	81.1236
				δ	0	845	845	92	411/532	77.2556	457/532	85.9023
				γ	0	905	922	90	450/510	88.235	457/510	89.6078
				ε	0	608	608	74	291/394	73.8579	339/394	86.0406
		δ	XP_003986198.1	α	0	619	651	70	290/413	70.2179	349/413	84.5036
				β	0	603	639	70	308/467	65.9529	366/467	78.3726
				δ	0	1217	1217	88	594/602	98.6711	596/602	99.0033
				γ	0	822	837	75	403/496	81.25	450/496	90.7258
				ε	0	610	627	62	290/396	73.2323	339/396	85.6061
		ε	XP_003987771.1	α	0	726	726	90	340/424	80.1887	388/424	91.5094
				β	0	676	676	97	336/464	72.4138	404/464	87.069
				δ	0	634	650	91	305/432	70.6019	365/432	84.4907
				γ	0	605	620	89	299/420	71.1905	353/420	84.0476
				ε	0	954	954	100	466/467	99.7859	466/467	99.7859
Macaca	Mammalia	α	NP_001244568.1	α	0	998	998	100	485/486	99.7942	486/486	100
mulatta				β	0	691	691	85	319/424	75.2358	376/424	88.6792
				γ	0	603	618	76	284/388	73.1959	330/388	85.0515
				δ	0	617	634	72	289/413	69.9758	350/413	84.7458
				ε	0	727	727	90	340/424	80.1887	389/424	91.7453
		β	XP_001118226.1	α	0	511	511	84	260/417	62.3501	318/417	76.258
				β	0	692	692	88	373/446	83.6323	384/446	86.0987
				γ	3 x 10-155	443	458	80	239/410	58.2927	296/410	72.1951
				δ	3 x 10-156	449	481	70	242/410	59.0244	293/410	71.4634
				ε	9 x 10-178	499	499	86	256/410	62.439	317/410	77.3171
		γ	XP_002805259.1	α	0	608	623	87	300/431	69.6056	315/431	73.0858
				β	0	583	616	82	285/407	70.0246	341/407	83.7838
				γ	0	1052	1052	100	510/514	99.2218	511/514	99.4163
				δ	0	821	836	85	403/496	81.25	450/496	90.7258
				ε	0	605	620	89	299/420	71.1905	353/420	84.0476
		δ	XP_001087636.2	α	0	562	579	72	273/423	64.539	334/423	78.9598
				β	0	547	598	78	291/472	61.6525	349/472	73.9407
				γ	0	763	778	85	385/506	76.087	434/506	85.7708
				δ	0	1177	1177	100	583/612	95.2614	586/612	95.7516
				ε	0	562	579	71	276/406	67.9803	324/406	79.803
		δ/γ	XP_001112240.1^^	α	0	626	641	97	319/479	66.5971	376/479	78.4969
				β	0	597	654	90	296/429	68.9977	354/429	82.5175
				γ	0	1020	1038	96	491/498	98.5944	494/498	99.1968
				δ	0	869	869	89	429/537	79.8883	480/537	89.3855
				ε	0	619	635	96	308/432	71.2963	363/432	84.0278
		ε	NP_001253672.1	α	0	728	728	90	341/424	80.4245	389/424	91.7453
				β	0	678	678	97	337/464	72.6293	405/464	87.2845
				γ	0	607	622	89	300/420	71.4286	354/420	84.2857
				δ	0	635	652	91	306/432	70.8333	366/432	84.7222
				ε	0	956	956	100	467/467	100	467/467	100
Ovis aries	Mammalia	α	XP_004013951.1	α	0	978	978	99	479/487	98.3573	481/487	98.768
				β	0	685	685	97	335/475	70.5263	404/475	85.0526
				γ	0	608	623	86	300/427	70.2576	351/427	82.2014
				δ	0	634	669	94	304/465	65.3763	374/465	80.4301
				ε	0	712	712	96	365/472	77.3305	418/472	88.5593
		β	XP_004019707.1	α	0	666	666	85	307/424	72.4057	368/424	86.7925
				β	0	953	953	100	470/497	94.5674	475/497	95.5734
				γ	0	583	615	83	286/405	70.6173	340/405	83.9506
				δ	0	603	669	88	290/418	69.378	343/418	82.0574
				ε	0	655	655	93	320/464	68.9655	393/464	84.6983
		γ	XP_004018041.1^^	α	0	601	601	86	283/388	72.9381	330/388	85.0515
				β	0	577	595	90	285/407	70.0246	341/407	83.7838
				γ	0	888	920	96	430/432	99.537	430/432	99.537
				δ	0	770	801	92	362/413	87.6513	394/413	95.3995
				ε	0	597	597	88	287/396	72.4747	337/396	85.101
		δ	XP_004019269.1	α	0	608	642	78	288/414	69.5652	347/414	83.8164
				β	0	593	626	80	304/471	64.5435	361/471	76.6454
				γ	0	807	822	85	400/497	80.4829	447/497	89.9396
				δ	0	1164	1164	98	576/597	96.4824	578/597	96.8174
				ε	0	597	613	71	287/397	72.2922	336/397	84.6348
		ε	XP_004010759.1	α	0	728	728	90	341/424	80.4245	389/424	91.7453
				β	0	678	678	97	337/464	72.6293	405/464	87.2845
				γ	0	607	622	89	300/420	71.4286	354/420	84.2857
				δ	0	635	652	91	306/432	70.8333	366/432	84.7222
				ε	0	956	956	100	467/467	100	467/467	100
Bos taurus	Mammalia	α	NP_001075197.1	α	0	978	978	99	479/487	98.3573	481/487	98.768
				β	0	685	685	97	335/475	70.5263	404/475	85.0526
				γ	0	608	623	86	300/427	70.2576	351/427	82.2014
				δ	0	634	669	94	304/465	65.3763	374/465	80.4301
				ε	0	712	712	96	365/472	77.3305	418/472	88.5593
		β	NP_001068700.1	α	0	690	690	85	319/424	75.2358	376/424	88.6792
				β	0	1006	1006	100	492/497	98.994	494/497	99.3964
				γ	0	584	617	88	289/433	66.7436	350/433	80.8314
				δ	0	617	667	90	299/429	69.697	353/429	82.2844
				ε	0	674	674	93	336/464	72.4138	405/464	87.2845
		γ	NP_001076845.1	α	0	602	602	74	283/388	72.9381	330/388	85.0515
				β	0	579	597	77	285/407	70.0246	341/407	83.7838
				γ	0	1024	1024	98	498/514	96.8872	503/514	97.8599
				δ	0	841	841	93	401/488	82.1721	445/488	91.1885
				ε	0	598	598	75	287/396	72.4747	337/396	85.101
		δ	NP_001193287.1	α	0	618	653	79	290/413	70.2179	350/413	84.7458
				β	0	602	652	79	308/467	65.9529	366/467	78.3726
				γ	0	821	836	84	403/496	81.25	450/496	90.7258
				δ	0	1214	1214	100	595/602	98.837	597/602	99.1694
				ε	0	610	627	70	290/396	73.2323	339/396	85.6061
		δ/γ	XP_005222201.1	α	0	627	627	97	317/479	66.1795	375/479	78.2881
				β	0	602	620	93	303/463	65.4428	363/463	78.4017
				γ	0	962	962	99	483/510	94.7059	492/510	96.4706
				δ	0	877	877	98	445/593	75.0422	497/593	83.8111
				ε	0	619	619	91	308/432	71.2963	362/432	83.7963
		ε	NP_001076937.1	α	0	728	728	90	341/424	80.4245	389/424	91.7453
				β	0	678	678	97	337/464	72.6293	405/464	87.2845
				γ	0	607	622	89	300/420	71.4286	354/420	84.2857
				δ	0	635	652	91	306/432	70.8333	366/432	84.7222
				ε	0	956	956	100	467/467	100	467/467	100
Canis lupus	Mammalia	α	XP_005622406.1^^	α	0	820	820	100	400/402	99.5025	400/402	99.5025
familiaris				β	0	628	628	96	297/388	76.5464	350/388	90.2062
				γ	0	578	593	99	287/402	71.393	330/402	82.0896
				δ	0	587	603	93	273/379	72.0317	326/379	86.0158
				ε	0	640	640	96	312/387	80.6202	357/387	92.2481
		β	XP_540876.1	α	0	690	690	85	319/424	75.2358	376/424	88.6792
				β	0	1013	1013	100	493/497	99.1952	495/497	99.5976
				γ	0	584	617	82	285/407	70.0246	342/407	84.0295
				δ	0	617	667	90	299/429	69.697	353/429	82.2844
				ε	0	674	674	93	336/464	72.4138	405/464	87.2845
		γ	XP_854560.1	α	0	610	610	87	301/431	69.8376	352/431	81.6705
				β	0	585	603	83	286/407	70.2703	342/407	84.0295
				γ	0	1031	1031	100	501/514	97.4708	502/514	97.6654
				δ	0	816	832	84	397/491	80.8554	446/491	90.835
				ε	0	608	608	89	300/420	71.4286	354/420	84.285
		δ	XP_005627428.1	α	0	638	655	88	299/432	69.213	365/432	84.4907
				β	0	620	670	90	300/429	69.9301	353/429	82.284
				γ	0	840	840	96	403/496	81.25	450/496	90.7258
				δ	0	1195	1195	100	588/603	97.5124	591/603	98.01
				ε	0	637	653	91	306/432	70.8333	366/432	84.7222
		δ/γ	XP_005623875.1	α	0	628	628	92	311/455	68.3516	368/455	80.8791
				β	0	604	622	93	305/464	65.7328	367/464	79.0948
				γ	0	996	996	96	481/495	97.1717	484/495	97.7778
				δ	0	873	873	90	428/543	78.8214	484/543	89.1344
				ε	0	621	621	91	308/432	71.2963	365/432	84.4907
		ε	XP_537472.2	α	0	728	728	90	341/424	80.4245	389/424	91.7453
				β	0	678	678	97	337/464	72.6293	405/464	87.2845
				γ	0	607	622	89	300/420	71.4286	354/420	84.2857
				δ	0	635	652	91	306/432	70.8333	366/432	84.7222
				ε	0	956	956	100	467/467	100	467/467	100
Rattus	Mammalia	α	NP_001101361.1	α	0	980	980	100	476/486	97.9424	480/486	98.7654
norvegicus				β	0	691	691	95	334/464	71.9828	402/464	86.6379
				γ	0	610	625	87	300/431	69.6056	352/431	81.6705
				δ	0	636	652	88	298/432	68.9815	365/432	84.4907
				ε	0	711	711	96	363/470	77.234	417/470	88.7234
		β	NP_852044.1	α	0	693	693	85	320/424	75.4717	376/424	88.6792
				β	0	1008	1008	100	492/497	98.994	494/497	99.3964
				γ	0	586	619	87	289/427	67.6815	349/427	81.733
				δ	0	618	636	91	305/448	68.0804	359/448	80.1339
				ε	0	676	676	93	337/464	72.6293	405/464	87.2845
		γ	NP_001178041.1	α	0	610	610	87	301/431	69.8376	351/431	81.438
				β	0	585	603	85	290/420	69.0476	346/420	82.381
				γ	0	1028	1028	100	498/514	96.8872	501/514	97.4708
				δ	0	828	844	84	403/491	82.0774	449/491	91.446
				ε	0	608	623	89	300/420	71.4286	353/420	84.0476
		N/A	AAH99800.1	α	0	618	653	74	290/413	70.2179	350/413	84.7458
				β	0	62	635	77	311/474	65.6118	370/474	78.0591
				γ	0	822	837	81	404/496	81.4516	450/496	90.7258
				δ	0	1195	1195	95	588/603	97.5124	592/603	98.1758
				ε	0	610	627	68	290/396	73.2323	339/396	85.6061
		δ/γ	XP_001077680.1	α	0	624	624	92	311/452	68.8053	364/452	80.531
				β	0	599	618	87	297/429	69.2308	354/429	82.5175
				γ	0	994	994	96	480/498	96.3855	484/498	97.1888
				δ	0	867	867	85	421/513	82.0663	469/513	91.423
				ε	0	619	619	91	307/429	71.5618	361/429	84.1492
		ε	XP_006240284.1	α	0	727	727	90	340/424	80.1887	389/424	91.7453
				β	0	678	678	97	337/464	72.6293	404/464	87.069
				γ	0	607	622	89	300/420	71.4286	354/420	84.2857
				δ	0	637	653	91	307/432	71.0648	366/432	84.7222
				ε	0	955	955	100	466/467	99.7859	467/467	100
Falco	Aves	α	XP_005238767.1	α	0	874	874	97	454/476	95.3782	466/476	97.8992
peregrinus				β	0	685	685	90	334/453	73.7307	399/453	88.0795
				γ	0	603	636	90	295/408	72.3039	343/408	84.0686
				δ	0	616	632	72	293/414	70.7729	353/414	85.2657
				ε	0	720	720	98	361/460	78.4783	418/460	90.8696
		γ	XP_005243013.1	α	0	609	627	86	298/425	70.1176	349/425	82.1176
				β	0	585	603	82	285/407	70.0246	343/407	84.2752
				γ	0	980	980	100	487/514	94.7471	497/514	96.6926
				δ	0	834	849	84	404/491	82.2811	451/491	91.8534
				ε	0	607	607	89	299/420	71.1905	354/420	84.2857
		δ	XP_005242599.1	α	0	629	629	82	294/407	72.2359	349/407	85.7494
				β	0	602	602	82	289/407	71.0074	340/407	83.5381
				γ	0	850	850	96	409/499	81.9639	452/499	90.5812
				δ	0	984	1000	85	474/500	94.8	489/500	97.8
				ε	0	621	621	86	294/407	72.2359	349/407	85.7494
		δ/γ	XP_005243015.1^^	α	0	555	572	77	272/378	71.9577	312/378	82.5397
				β	0	539	557	73	260/361	72.0222	307/361	85.0416
				γ	0	848	848	87	423/449	94.2094	433/449	96.4365
				δ	0	759	774	76	369/445	82.9213	409/445	91.9101
				ε	0	552	552	76	270/361	74.7922	311/361	86.1496
		ε	XP_005241867.1^^	α	0	717	717	95	362/463	78.1857	416/463	89.8488
				β	0	677	677	93	337/464	72.6293	405/464	87.2845
				γ	0	600	615	76	286/387	73.9018	335/387	86.5633
				δ	0	610	626	70	290/396	73.2323	339/396	85.6061
				ε	0	956	956	100	467/467	100	467/467	100
Gallus gallus	Aves	α	XP_419432.2	α	0	872	872	97	452/476	94.958	465/476	97.6891
				β	0	689	689	90	335/453	73.9514	402/453	88.7417
				γ	0	604	619	80	294/408	72.0588	343/408	84.0686
				δ	0	616	632	72	292/414	70.5314	354/414	85.5072
				ε	0	720	720	98	361/460	78.4783	418/460	90.8696
		γ	NP_001072950.1	α	0	606	623	86	298/425	70.1176	349/425	82.1176
				β	0	581	599	82	285/407	70.0246	342/407	84.0295
				γ	0	977	977	99	487/513	94.9318	497/513	96.8811
				δ	0	830	846	84	404/491	82.2811	452/491	92.057
				ε	0	603	603	89	299/420	71.1905	354/420	84.2857
		δ	XP_419321.3	α	0	643	643	88	304/432	70.3704	364/432	84.2593
				β	0	622	640	91	303/451	67.184	362/451	80.2661
				γ	0	853	853	95	406/493	82.3529	451/493	91.4807
				δ	0	1086	1086	98	541/595	90.9244	559/595	93.9496
				ε	0	636	636	91	306/432	70.8333	365/432	84.4907
		ε	XP_421412.2	α	0	717	717	95	362/463	78.1857	416/463	89.8488
				β	0	677	677	93	337/464	72.6293	405/464	87.2845
				γ	0	600	615	76	286/387	73.9018	335/387	86.5633
				δ	0	610	626	70	290/396	73.2323	339/396	85.6061
				ε	0	956	956	100	467/467	100	467/467	100
Alligator	Reptilia	α	XP_006268191.1	α	0	858	858	96	445/469	94.8827	458/469	97.6546
mississ-				β	0	681	681	89	333/448	74.33	399/448	89.0625
ippiensis				γ	0	598	613	80	291/408	71.3235	343/408	84.0686
				δ	0	615	631	72	293/414	70.7729	353/414	85.2657
				ε	0	719	719	95	360/449	80.178	412/449	91.7595
		β	XP_006265023.1	α	0	698	698	89	330/437	75.5149	385/437	88.1007
				β	0	806	806	92	417/461	90.4555	437/461	94.7939
				γ	0	611	645	75	295/421	70.0713	347/421	82.4228
				δ	0	600	615	79	284/401	70.8229	338/401	84.2893
				ε	0	691	691	93	330/436	75.6881	388/436	88.9908
		γ	XP_006270473.1	α	0	607	607	86	298/425	70.1176	350/425	82.3529
				β	0	581	600	82	285/407	70.0246	342/407	84.0295
				γ	0	978	978	99	488/513	95.1267	498/513	97.076
				δ	0	832	848	84	404/491	82.2811	543/491	110.591
				ε	0	603	603	89	299/420	71.1905	354/420	84.2857
		δ	XP_006268832.1	α	0	640	655	88	303/432	70.1389	363/432	84.0278
				β	0	622	640	93	308/461	66.8113	365/461	79.1757
				γ	0	845	845	96	407/496	82.0565	450/496	90.7258
				δ	0	1082	1082	91	520/549	94.7177	539/549	98.1785
				ε	0	634	634	96	309/456	67.7632	374/456	82.0175
		δ/γ	XP_006270474.1^^	α	0	553	553	77	272/378	71.9577	313/378	82.8042
				β	0	536	554	73	260/361	72.0222	306/361	84.7645
				γ	0	847	847	87	424/448	94.6429	434/448	96.875
				δ	0	758	773	76	369/445	82.9213	411/445	92.3596
				ε	0	548	548	76	270/361	74.7922	311/361	86.1496
		ε	XP_006264307.1^^	α	0	611	611	91	318/449	70.8241	359/449	79.9555
				β	0	587	587	94	305/471	64.7558	356/471	75.5839
				γ	0	522	537	65	248/329	75.3799	283/329	86.0182
				δ	0	523	556	57	243/319	76.1755	281/319	88.0878
				ε	0	739	739	100	400/511	78.2779	410/511	80.2348
Chrysemys	Reptilia	α	XP_005306377.1	α	0	874	874	97	453/476	95.1681	465/476	97.6891
picta bellii				β	0	690	690	90	335/453	73.9514	403/453	88.9625
				γ	0	602	617	80	293/408	71.8137	342/408	83.8235
				δ	0	617	634	72	292/414	70.5314	354/414	85.5072
				ε	0	723	723	98	363/460	78.913	418/460	90.8696
		β	XP_005307965.1	α	0	723	723	95	345/472	73.0932	409/472	86.6525
				β	0	876	876	100	440/500	88	472/500	94.4
				γ	0	606	639	80	287/407	70.516	345/407	84.7666
				δ	0	616	650	71	293/418	70.0957	349/418	83.4928
				ε	0	702	702	97	340/454	74.8899	405/454	89.207
		γ	XP_005285849.1	α	0	610	629	86	298/425	70.1176	349/425	82.1176
				β	0	586	604	82	287/407	70.516	343/407	84.2752
				γ	0	977	977	99	484/513	94.347	496/513	96.6862
				δ	0	834	850	84	403/491	82.0774	451/491	91.8534
				ε	0	607	622	89	299/420	71.1905	354/420	84.2857
		δ	XP_005293566.1	α	0	645	660	91	308/448	68.75	370/448	82.5893
				β	0	622	640	93	307/461	66.5944	366/461	79.3926
				γ	0	842	842	96	404/496	81.4516	450/496	90.7258
				δ	0	1088	1088	100	552/606	91.0891	572/606	94.3894
				ε	0	634	634	96	310/456	67.9825	375/456	82.2368
		δ/γ	XP_005285851.1^^	α	0	555	573	77	271/378	71.6931	312/378	82.5397
				β	0	540	558	73	261/361	72.2992	307/361	85.0416
				γ	0	845	845	87	421/448	93.9732	432/448	96.4286
				δ	0	758	774	76	367/445	82.4719	409/445	91.9101
				ε	0	551	566	76	269/361	74.5152	311/361	86.1496
		ε	XP_008166448.1	α	0	702	702	95	349/463	75.378	408/463	88.121
				β	0	667	667	87	323/437	73.913	381/437	87.1854
				γ	0	596	611	75	285/383	74.4125	331/383	86.423
				δ	0	603	620	70	288/390	73.8462	333/390	85.3846
				ε	0	937	937	100	461/467	98.7152	461/467	98.7152
Xenopus	Amphibia	α	NP_001108316.1	α	0	838	838	88	397/430	92.3256	418/430	97.2093
laevis				β	0	684	684	86	319/431	74.0139	377/431	87.471
				γ	0	593	608	76	278/387	71.8346	327/387	84.4961
				δ	0	609	640	76	287/414	69.3237	346/414	83.5749
				ε	0	721	721	91	334/426	78.4038	387/426	90.8451
		β	rXL259o17exo	α	2 x 10-16	60.1	74.7	13	30/55	54.5455	39/55	70.9091
				β	3 x 10-20	70.5	84.3	9	32/36	88.888	36/36	100
				γ	8 x 10-11	43.9	57.8	9	19/34	55.8824	25/34	73.5294
				δ	2 x 10-12	48.9	75.5	15	28/71	39.4366	35/71	49.2958
				ε	4 x 10-15	56.2	84.3	19	31/71	43.662	39/71	54.9296
		γ	[3]	α	0	612	612	82	295/407	72.4816	345/407	84.7666
				β	0	585	604	83	288/407	70.7617	343/407	84.2752
				γ	0	875	907	89	422/432	97.6852	429/432	99.3056
				δ	0	755	786	72	362/413	87.6513	395/413	95.641
				ε	0	609	609	89	300/420	71.4286	355/420	84.5238
		δ/γ	NP_001087638.1^^	α	0	629	629	94	312/464	67.2414	371/464	79.9569
				β	0	606	624	94	304/464	65.5172	364/464	78.4483
				γ	0	840	888	85	403/413	97.5787	411/413	99.5157
				δ	0	837	853	87	418/518	80.695	459/518	88.61
				ε	0	624	624	96	317/456	69.5175	376/456	82.4561
		ε	NP_001088245.1	α	0	713	713	94	363/459	79.085	412/459	89.7603
				β	0	678	678	94	340/470	72.3404	405/470	86.1702
				γ	0	591	606	76	281/387	72.6098	331/387	85.5297
				δ	0	604	621	70	288/396	72.7273	338/396	85.3535
				ε	0	937	937	100	454/467	97.2163	462/467	98.9293
Xenopus	Amphibia	α	NP_001072157.1	α	0	844	844	97	429/475	90.3158	454/475	95.5789
tropicalis				β	0	685	685	74	321/431	74.478	377/431	87.471
				γ	0	597	612	76	280/387	72.3514	330/387	85.2713
				δ	0	603	635	76	283/413	68.523	347/413	84.0194
				ε	0	726	726	91	337/426	79.108	390/426	91.5493
		β	NP_001093749.1	α	0	713	713	95	337/463	72.7862	409/463	88.3369
				β	0	830	830	96	411/479	85.8038	448/479	93.5282
				γ	0	592	607	86	282/407	69.2875	340/407	83.5381
				δ	0	605	621	71	288/418	68.8995	347/418	83.0144
				ε	0	707	707	97	349/457	76.3676	404/457	88.4026
		δ/γ	Q6P3P72	α	0	633	633	99	319/488	65.3689	381/488	78.0738
				β	0	608	626	91	304/451	67.4058	364/451	80.7095
				γ	0	942	958	96	461/494	93.3198	479/494	96.9636
				δ	0	927	927	99	462/596	77.5168	519/596	87.0805
				ε	0	627	627	96	316/456	69.2982	377/456	82.6754
		ε	NP_989253.1	α	0	706	706	94	352/459	76.6885	407/459	88.671
				β	0	668	668	87	324/437	74.1419	380/437	86.9565
				γ	0	597	612	75	286/383	74.6736	331/383	86.423
				δ	0	603	620	70	288/390	73.8462	333/390	85.3846
				ε	0	929	929	100	455/467	97.4304	460/467	98.5011
Amystoma	Amphibia	α	contig314980*^^	α	0	743	743	82	373/403	92.5558	390/403	96.7742
mexicanum				β	0	630	630	76	297/381	77.9528	347/381	91.0761
				γ	0	569	584	75	276/379	72.8232	323/379	85.2243
				δ	0	568	600	67	269/379	70.9763	325/379	85.752
				ε	0	653	653	82	313/383	81.7232	357/383	93.2115
		β	contig328022*^^	α	0	598	598	69	272/340	80	318/340	93.5294
				β	0	655	655	72	312/358	87.1508	338/358	94.4134
				γ	0	531	546	67	250/339	73.7463	292/339	86.1357
				δ	0	537	586	61	249/339	73.4513	294/339	86.7257
				ε	0	602	602	72	276/340	81.1765	324/340	95.2941
		γ	contig314598*^^	α	0	620	620	88	303/439	69.0205	358/439	81.549
				β	0	592	627	88	289/407	71.0074	344/407	84.5
				γ	0	950	950	99	471/514	91.6342	488/514	94.9416
				δ	0	838	871	84	406/494	82.1862	452/494	91.498
				ε	0	613	613	89	300/420	71.4286	355/420	84.5238
		δ	contig133764*^^	α	0	570	570	73	267/361	73.9612	310/361	85.8726
				β	0	553	571	73	262/361	72.5762	307/361	85.0416
				γ	0	698	714	73	330/366	90.1639	353/366	96.4481
				δ	0	739	769	64	351/366	95.9016	363/366	99.1803
				ε	0	565	565	76	267/361	73.9612	312/361	86.4266
		ε	contig190869*^^	α	0	712	712	87	345/427	80.7963	391/427	91.5691
				β	0	664	664	85	318/427	74.4731	378/427	88.5246
				γ	0	595	625	78	284/387	73.385	334/387	86.3049
				δ	0	604	637	71	288/396	72.7273	337/396	85.101
				ε	0	865	865	92	420/430	97.6744	427/430	99.3023
Danio rerio	Actinop-	α	XP_690932.3	α	0	791	791	97	390/475	82.1053	434/475	91.3684
	tergyii			β	0	684	684	92	332/465	71.3978	395/465	84.9462
				γ	0	604	635	91	302/448	67.41	361/448	80.5804
				δ	0	607	660	80	295/440	67.0455	365/440	82.9545
				ε	0	712	712	95	352/452	77.8761	404/452	89.3805
		β	XP_690770.2	α	0	724	724	93	339/452	75	405/452	89.6018
				β	0	787	787	96	388/478	81.1715	429/478	89.749
				γ	0	609	659	87	285/407	70.0246	343/407	84.2752
				δ	0	622	653	74	295/427	69.0867	354/427	82.904
				ε	0	715	715	96	336/449	74.833	336/449	74.833
		γ	XP_005160957.1	α	0	624	624	83	295/410	71.9512	344/410	83.9024
				β	0	599	617	82	285/407	70.0246	341/407	83.7838
				γ	0	950	950	99	459/514	89.2996	485/514	94.358
				δ	0	837	852	84	398/490	81.2245	445/490	90.816
				ε	0	624	624	89	300/420	71.4286	353/420	84.0476
		δ	NP_998483.1	α	0	651	651	90	313/442	70.8145	367/442	83.0317
				β	0	626	660	96	308/470	65.5319	368/470	78.297
				γ	0	858	858	94	413/500	82.6	451/500	90.2
				δ	0	1043	1043	97	511/602	84.8837	548/602	91.0299
				ε	0	644	644	96	316/456	69.2982	375/456	82.2368
		δ/γ	A4QP332	α	0	635	635	93	307/456	67.3246	365/456	80.0439
				β	0	615	633	92	300/455	65.9341	364/455	80
				γ	0	922	937	95	445/493	90.2637	467/493	94.7262
				δ	0	914	914	98	448/595	75.2941	502/595	84.3697
				ε	0	637	637	95	309/452	68.3628	370/452	81.8584
		ε	NP_919396.1	α	0	744	744	95	355/466	76.1803	409/466	87.7682
				β	0	698	698	93	330/464	71.1207	393/464	84.6983
				γ	0	608	640	91	295/420	70.238	347/420	82.619
				δ	0	621	637	73	301/432	69.6759	358/432	82.8704
				ε	0	871	871	100	422/468	90.1709	446/468	95.2991

## Sheet: table S2
Table S2. Simple chordate/Nonchordate animal/fungi/protist B56 accession and sequence alignment data. Homo sapiens B56α, B56β, B56γ, B56δ, and B56ε were used as queries in Blastp searches against the NCBI database. The highest ranking B56 isoform hits from each species are provided along with their protein accession numbers (Accession #), E value (E), maximum score (M), total score (T), percent q…
Species	Class	B56 isoform	Accession #	Query	E	M	T	Q	I	%I	S	%S
Petromyzon	Cephalaspidomorphi	N/A	S4RHV12	α	0	706	706	93	338/453	74.6137	403/453	88.9625
marinus				β	0	669	669	91	324/457	70.8972	389/457	85.1204
				γ	0	569	584	82	276/416	66.3462	342/416	82.2115
				δ	0	581	633	79	278/437	63.6156	354/437	81.0069
				ε	0	700	700	97	343/457	75.0547	401/457	87.7462
		N/A	S4RN432	α	0	634	653	86	296/420	70.4762	355/420	84.5238
				β	0	612	631	91	303/455	66.5934	360/455	79.1209
				γ	0	830	830	95	400/492	81.3008	436/492	88.6179
				δ	0	907	907	99	455/602	75.5814	508/602	84.3854
				ε	0	628	628	88	300/419	71.599	356/419	84.9642
		N/A	S4RGA72	α	1 x 10-133	378	424	54	190/239	79.4979	218/239	91.2134
				β	2 x 10-133	378	425	62	184/241	76.3485	219/241	90.8714
				γ	1 x 10-114	330	361	50	165/227	72.6872	192/227	84.5815
				δ	2 x 10-115	335	371	41	165/227	72.6872	193/227	85.022
				ε	9 x 10-138	388	433	56	190/232	81.8966	219/232	94.3966
Branchiostoma	Leptocardii	N/A	BF1125971	α	5 x 10-55	171	184	33	82/151	54.3046	115/151	76.1589
floridae				β	2 x 10-47	150	164	30	74/146	50.6849	106/146	72.6027
				γ	2 x 10-37	122	151	26	61/119	51.2605	84/119	70.5882
				δ	1 x 10-40	132	147	31	67/130	51.5385	91/130	70
				ε	1 x 10-55	171	185	36	91/154	59.0909	119/154	77.2727
		N/A	BF2524871	α	0	551	551	90	287/446	64.3498	341/446	76.4574
				β	0	514	530	91	275/455	60.4396	335/455	73.6264
				γ	0	691	691	95	350/503	69.5825	405/503	80.5169
				δ	0	772	772	90	393/561	70.0535	455/561	81.1052
				ε	0	538	556	96	283/453	62.4724	346/453	76.3797
		N/A	BF2375251	α	0	609	609	83	293/409	71.6381	344/409	84.1076
				β	0	573	590	83	282/409	68.9487	335/409	81.9071
				γ	0	775	775	94	386/491	78.6151	429/491	87.3727
				δ	0	787	787	82	386/502	76.8924	437/502	87.0518
				ε	0	599	599	86	291/409	71.1491	345/409	84.3521
		N/A	BF2845831	α	0	643	643	84	313/412	75.9709	367/412	89.0777
				β	0	619	619	88	298/440	67.7273	368/440	83.6364
				γ	0	572	589	81	286/405	70.6173	337/405	83.2099
				δ	0	573	573	70	280/424	66.0377	344/424	81.1321
				ε	0	645	645	88	324/419	77.327	373/419	89.0215
		N/A	BF2375181	α	0	674	674	77	315/379	83.1135	352/379	92.876
				β	0	649	649	76	297/378	78.5714	347/378	91.7989
				γ	0	617	631	75	294/383	76.7624	338/383	88.2507
				δ	0	610	643	75	287/383	74.9347	334/383	87.2063
				ε	0	685	685	81	320/379	84.4327	356/379	93.9314
Strongylocentrotus	Echinoidea	α	XP_780697.2	α	0	707	722	97	342/462	74.026	402/462	87.013
purpuratus				β	0	680	680	91	317/453	69.9779	389/453	85.872
				γ	0	606	636	84	294/420	70	353/420	84.0476
				δ	0	634	651	74	301/439	68.5649	369/439	84.0547
				ε	0	713	713	97	344/457	75.2735	401/457	87.7462
		δ	XP_003730246.1	α	0	618	618	87	296/430	68.8372	354/430	82.3256
				β	0	588	603	90	290/448	64.7321	350/448	78.125
				γ	0	722	722	95	354/489	72.3926	396/489	80.9816
				δ	0	797	797	90	395/547	72.2121	448/547	81.9013
				ε	0	605	605	94	299/444	67.3423	350/444	78.8288
Hydra	Hydrozoa	α	XP_002154794.2	α	0	725	725	94	342/462	74.026	407/462	88.0952
vulgaris				β	0	659	674	93	310/459	67.5381	383/459	83.4423
				γ	0	624	642	87	295/415	71.0843	354/415	85.3012
				δ	0	643	658	82	308/470	65.5319	384/470	81.7021
				ε	0	709	709	97	338/460	73.4783	402/460	87.3913
		δ	XP_004208357.1	α	0	579	579	84	277/414	66.9082	330/414	79.7101
				β	0	553	533	85	273/429	63.6364	329/429	76.69
				γ	0	687	718	78	318/383	83.0287	355/383	92.6893
				δ	0	724	739	73	334/425	78.5882	386/425	90.8235
				ε	0	584	584	90	282/426	66.1972	337/426	79.108
Amphimedon	Demospongiae	β	XP_003386538.1	α	0	606	606	95	289/463	62.419	363/463	78.4017
queenslandica				β	0	593	609	93	283/465	60.8602	360/465	77.4194
				γ	0	558	590	87	272/415	65.5422	328/415	79.0361
				δ	0	582	612	79	288/466	61.8026	355/466	76.1803
				ε	0	619	619	97	298/461	64.6421	367/461	79.6095
		δ	XP_003384582.1	α	0	598	598	88	288/436	66.055	342/436	78.4404
				β	0	567	567	86	274/434	63.1336	338/434	77.8802
				γ	0	678	678	93	335/500	67	395/500	79
				δ	0	717	717	95	363/597	60.804	448/597	75.0419
				ε	0	592	624	94	290/434	66.8203	341/434	78.5714
Caenorhabditis	Chromadorea	PPTR-1	NP_507133.4	α	0	647	647	95	314/474	66.2447	379/474	79.957
elegans				β	0	622	639	90	284/445	63.8202	361/445	81.1236
				γ	0	588	622	86	282/412	68.4466	337/412	81.7961
				δ	0	604	604	72	286/436	65.5963	351/436	80.5046
				ε	0	641	674	95	307/445	68.9888	368/445	82.6966
		PPTR-2	NP_505808.1	α	0	572	572	87	271/432	62.7315	340/432	78.7037
				β	0	560	560	89	278/452	61.5044	339/452	75
				γ	0	676	694	94	324/501	64.6707	396/501	79.0419
				δ	0	741	741	88	360/549	65.5738	436/549	79.4171
				ε	0	581	581	96	284/458	62.0087	354/458	77.2926
Drosophila	Insecta	B56-1	CAB86364.1	α	0	599	599	88	283/432	65.5093	353/432	81.713
melanogaster				β	0	581	597	87	278/431	64.5012	346/431	80.2784
				γ	0	701	701	79	325/409	79.4621	377/409	92.176
				δ	0	742	742	75	346/456	75.8772	404/456	88.5965
				ε	0	613	613	91	291/432	67.3611	358/432	82.8704
		wdb	NP_733219.1	α	0	689	689	86	331/424	78.066	372/424	87.7358
				β	0	649	649	86	313/431	72.6218	366/431	84.9188
				γ	0	625	625	78	300/405	74.0741	342/405	84.4444
				δ	0	637	669	75	306/423	72.3404	356/423	84.1608
				ε	0	699	699	96	344/452	76.1062	395/452	87.3894
Aspergillus	Eurotiomycetes	N/A	EHA23297.1	α	0	551	567	96	264/480	55	348/480	72.5
niger				β	0	531	531	94	255/479	53.2359	340/479	70.9812
				γ	0	599	614	90	285/464	61.4224	361/464	77.8017
				δ	0	609	609	83	293/508	57.6772	376/508	74.0157
				ε	0	535	535	94	256/443	57.7878	334/443	75.395
Aspergillus	Eurotiomycetes	parA	XP_868849.1	α	0	556	556	96	267/480	55.625	347/480	72.2917
nidulans				β	0	542	560	96	262/494	53.0364	346/494	70.0405
				γ	0	608	642	94	285/459	62.0915	365/459	79.5207
				δ	0	619	619	84	299/530	56.4151	383/530	72.2642
				ε	0	543	576	92	256/436	58.7156	330/436	75.6881
Ashbya	Saccharomycetes	RTS1	NP_984527	α	3 x 10-168	482	498	88	240/463	51.8359	310/463	66.9546
gossypii				β	2 x 10-163	470	470	90	236/483	48.8613	323/483	66.8737
				γ	0	521	521	83	260/460	56.5217	332/460	72.1739
				δ	0	541	562	89	279/541	51.5712	359/541	66.3586
				ε	1 x 10-171	490	490	90	243/463	52.4838	318/453	70.1987
Saccharomyces	Saccharomycetes	RTS1	AAB38372.1	α	2 x 10-165	479	479	87	238/455	52.3077	311/455	68.3516
cerevisiae				β	3 x 10-161	469	469	90	239/481	49.6881	319/481	66.3202
				γ	3 x 10-176	508	525	80	246/439	56.0364	318/439	72.4374
				δ	0	526	526	74	260/478	54.3933	337/478	70.5021
				ε	3 x 10-167	483	483	90	243/452	53.7611	317/452	70.1327
Schizosaccharomyces	Schizosaccharomycetes	par1	NP_588206.1	α	2 x 10-169	482	482	91	243/449	54.1203	328/449	73.0512
pombe				β	4 x 10-166	474	489	93	242/467	51.8201	329/467	70.4497
				γ	1 x 10-178	506	539	79	248/409	60.6357	320/409	78.2396
				δ	0	519	519	76	257/463	55.5076	343/463	74.0821
				ε	4 x 10-171	485	485	98	249/465	53.5484	335/465	72.043
		par2	NP_593298.1	α	1 x 10-159	460	460	94	228/467	48.8223	324/467	69.379
				β	7 x 10-157	453	453	86	222/433	51.2702	306/433	70.6697
				γ	1 x 10-167	481	481	79	224/409	54.7677	312/409	76.2836
				δ	7 x 10-170	490	490	80	244/508	48.0315	348/508	68.5039
				ε	2 x 10-157	453	488	93	223/429	51.9814	310/429	72.2611
Dictyostelium	Dictyostelia	psrA	XP_641193.1	α	6 x 10-138	404	404	81	197/403	48.8834	274/403	67.9901
discoideum				β	2 x 10-128	380	380	80	192/403	47.6427	270/403	66.9975
				γ	5 x 10-145	423	423	96	225/500	45	319/500	63.8
				δ	9 x 10-147	431	479	75	210/409	51.3447	282/409	68.9487
				ε	1 x 10-137	402	402	85	201/405	49.6296	277/405	68.3951
Dictyostelium	Dictyostelia	N/A	XP_003290675.1	α	3 x 10-141	410	410	82	202/406	49.7537	277/406	68.2266
purpureum				β	7 x 10-134	391	391	86	204/437	46.6819	282/437	64.5309
				γ	8 x 10-149	430	446	75	204/384	53.125	280/384	72.9167
				δ	1 x 10-149	435	435	86	233/522	44.636	331/522	63.41
				ε	1 x 10-141	410	410	85	205/408	50.2451	280/408	68.6275
Dictyostelium	Dictyostelia	N/A	XP_004360558.1	α	6 x 10-142	413	413	84	207/420	49.2857	286/420	68.0952
fasciculatum				β	4 x 10-141	411	411	90	215/456	47.1491	294/456	64.4737
				γ	2 x 10-149	433	433	77	213/401	53.1172	289/401	72.0698
				δ	2 x 10-150	439	456	86	237/522	45.4023	335/522	64.1762
				ε	2 x 10-141	411	411	95	215/459	46.841	302/459	65.7952
Polysphondylium	Dictyostelia	N/A	EFA76858.1	α	7 x 10-146	421	421	90	220/447	49.217	301/447	67.3378
pallidum				β	7 x 10-147	424	424	92	223/466	47.8541	308/466	66.0944
				γ	1 x 10-149	431	447	76	207/384	53.9062	284/384	73.9583
				δ	3 x 10-157	454	475	89	242/511	47.3581	324/511	63.4051
				ε	1 x 10-144	417	417	95	217/451	48.1153	304/451	67.4058

## Sheet: table S3
Table S3. Plant B56 accession and sequence alignment data. Homo sapiens B56α, B56β, B56γ, B56δ, and B56ε were used as queries in Blastp searches against the NCBI database. The highest ranking plant B56 isoform hits from each species are provided along with their protein accession numbers (Accession #), E value (E), maximum score (M), total score (T), percent query coverage (Q), absolute identity …
Species	Class	B56 isoform	Accession #	Query	E	M	T	Q	I	%I	S	%S
Chlamydomonas	Chlorophyceae	wdb	XP_001693445.1	α	6 x 10-158	451	451	84	221/417	52.9	302/417	72.4
reinhardtii				β	1 x 10-146	422	422	85	220/431	51.0441	295/431	68.4
				γ	1 x 10-168	479	479	79	234/410	57.0732	314/410	76.5
				δ	7 x 10-166	475	475	68	235/413	56.9007	312/413	75.5
				ε	6 x 10-155	442	458	88	221/420	52.619	302/420	71.9
Arabidopsis	Eudicots	α	NP_195967.1	α	1 x 10-158	452	452	83	212/413	51.3317	297/413	71.9128
thaliana				β	2 x 10-151	434	434	81	214/411	52.0681	285/411	69.3431
				γ	3 x 10-157	449	449	78	217/406	53.4483	306/406	75.3695
				δ	2 x 10-161	464	481	71	224/411	54.5012	308/411	74.9392
				ε	4 x 10-160	455	455	86	218/411	53.0414	295/411	71.7762
		β	NP_187599.1	α	3 x 10-161	459	459	84	222/415	53.494	301/415	72.5301
				β	1 x 10-153	440	455	85	225/419	53.6993	292/419	69.6897
				γ	1 x 10-163	466	466	81	227/420	54.0476	315/420	75
				δ	5 x 10-166	475	475	68	229/413	55.4479	311/413	75.3027
				ε	4 x 10-162	460	460	90	224/429	52.2145	304/429	70.8625
		δ	AAD02810.1	α	6 x 10-151	432	432	83	212/412	51.4563	292/412	70.8738
				β	4 x 10-142	409	425	82	205/412	49.7573	280/412	67.9612
				γ	2 x 10-158	452	452	80	214/416	51.4423	298/416	71.6346
				δ	2 x 10-165	473	473	72	227/440	51.5909	309/440	70.2273
				ε	1 x 10-151	432	432	86	211/412	51.2136	288/412	69.9029
		γ	NP_849390.1	α	4 x 10-159	454	454	88	215/436	49.3119	302/436	69.2661
				β	9 x 10-154	441	441	84	217/427	50.8197	288/427	67.4473
				γ	3 x 10-165	471	471	81	224/423	52.9551	305/423	72.104
				δ	2 x 10-168	483	483	70	231/428	53.972	310/428	72.4299
				ε	8 x 10-166	471	471	89	222/423	52.4823	298/423	70.4492
		ε	NP_191053.1	α	5 x 10-150	430	430	87	215/441	48.7528	301/441	68.254
				β	1 x 10-137	399	399	82	201/415	48.4337	278/415	66.988
				γ	2 x 10-145	419	419	80	208/418	49.7608	291/418	69.6172
				δ	5 x 10-152	439	457	79	228/459	49.6732	313/459	68.1917
				ε	1 x 10-155	444	444	96	232/458	50.655	307/458	67.0306
		η	NP_001154648.1	α	2 x 10-137	399	399	95	219/518	42.278	301/518	58.1081
				β	1 x 10-127	374	374	82	204/463	44.0605	271/463	58.5313
				γ	6 x 10-138	401	401	81	215/469	45.8422	280/469	59.7015
				δ	3 x 10-140	410	410	68	214/463	46.2203	281/463	60.6911
				ε	1 x 10-140	407	407	88	218/464	46.9828	281/464	60.5603
		θ	NP_973816.1	α	2 x 10-162	462	462	84	216/415	52.0482	299/415	72.0482
				β	2 x 10-157	449	449	86	224/442	50.6787	304/442	68.7783
				γ	1 x 10-170	484	484	82	233/425	54.8235	307/425	72.2353
				δ	7 x 10-171	488	488	68	229/415	55.1807	303/415	73.012
				ε	3 x 10-167	473	473	96	239/459	52.0697	313/459	68.1917
		ζ	NP_188802.1	α	1 x 10-155	447	447	90	216/449	48.1069	305/449	67.9287
				β	2 x 10-152	439	439	84	221/426	51.8779	290/426	68.0751
				γ	2 x 10-165	473	473	83	233/438	53.1963	308/438	70.3196
				δ	2 x 10-166	478	494	75	237/465	50.9677	317/465	68.172
				ε	9 x 10-160	456	456	90	221/426	51.8779	300/426	70.4225
		N/A	NP_197933.1	α	5 x 10-144	415	415	84	194/411	47.2019	282/411	68.6131
				β	5 x 10-140	405	405	85	207/432	47.9167	288/432	66.6667
				γ	7 x 10-154	441	441	80	209/416	50.2404	294/416	70.6731
				δ	7 x 10-154	444	444	71	215/434	49.5392	301/434	69.3548
				ε	8 x 10-149	426	426	90	208/430	48.3721	292/430	67.907
Oryza sativa	Monocots	ζ	CAC85921.1	α	2 x 10-165	471	471	95	228/471	48.4076	318/471	67.5159
				β	2 x 10-161	461	461	87	229/439	52.164	304/439	69.2483
				γ	1 x 10-170	485	485	83	240/436	55.0459	314/436	72.0183
				δ	1 x 10-171	491	491	68	233/413	56.4165	305/413	73.8499
				ε	2 x 10-168	477	477	90	231/428	53.972	310/428	72.4299
		θ	CAC85922.1	α	3 x 10-162	462	479	85	217/420	51.6667	302/420	71.9048
				β	5 x 10-159	454	470	81	223/411	54.2579	292/411	71.0462
				γ	2 x 10-166	474	506	94	228/431	52.9002	309/431	71.6937
				δ	1 x 10-166	478	478	68	224/416	53.8462	307/416	73.7981
				ε	3 x 10-169	479	479	95	231/451	51.2195	316/451	70.0665
		κ	CAC85920.1	α	9 x 10-139	402	402	84	197/413	47.6998	270/413	65.3753
				β	1 x 10-131	384	384	81	195/411	47.4453	263/411	63.9903
				γ	5 x 10-149	429	446	80	207/416	49.7596	286/416	68.75
				δ	2 x 10-153	444	459	83	226/498	45.3815	311/498	62.4498
				ε	3 x 10-144	415	430	87	203/411	49.3917	273/411	66.4234
		η	NP_001053130.1	α	5 x 10-161	459	459	84	215/417	51.5588	298/417	71.4628
				β	1 x 10-159	448	448	84	221/425	52	295/425	69.4118
				γ	4 x 10-165	470	470	79	218/409	53.3007	299/409	73.1051
				δ	2 x 10-168	482	482	68	224/413	54.2373	301/413	72.8814
				ε	5 x 10-171	484	484	88	230/416	55.2885	303/416	72.8365
		N/A	NP_001059361.1	α	2 x 10-160	457	457	86	222/429	51.7483	304/429	70.8625
				β	6 x 10-155	444	444	91	228/458	49.7817	302/458	65.9389
				γ	9 x 10-161	459	459	81	220/423	52.0095	303/423	71.6312
				δ	5 x 10-165	474	489	79	227/455	49.8901	315/455	69.2308
				ε	1 x 10-163	465	465	99	229/469	48.8273	318/469	67.8038
		N/A	NP_001054799.1	α	2 x 10-122	359	359	80	186/414	44.9275	267/414	64.4928
				β	3 x 10-120	354	354	78	189/405	46.6667	271/405	66.9136
				γ	5 x 10-134	390	390	78	202/412	49.0291	280/412	67.9612
				δ	8 x 10-136	398	398	67	203/412	49.2718	288/412	69.9029
				ε	2 x 10-124	363	379	84	192/403	47.6427	270/403	66.9975
		N/A	AAP68376.1	α	2 x 10-148	428	428	82	208/416	50	281/416	67.5481
				β	3 x 10-146	422	422	80	217/417	52.0384	281/417	67.3861
				γ	3 x 10-160	459	459	79	219/420	52.1429	301/420	71.6667
				δ	7 x 10-158	456	456	67	216/420	51.4286	298/420	70.9524
				ε	6 x 10-153	438	438	85	212/416	50.9615	289/416	69.4712
